# Supplementary material for: Neural cell integration into 3D bioprinted skeletal muscle constructs accelerates restoration of muscle function
Source: Nat Commun. 2020 Feb 24;11:1025. doi: 10.1038/s41467-020-14930-9 (PMC7039897; doi:10.1038/s41467-020-14930-9)
Supplement: Supplementary file 4 — Source Data [file 41467_2020_14930_MOESM4_ESM.xlsx]

## Sheet: Fig 1
Fig 1b				Fig 1c				Fig 1d				Fig 1e
	MC	MCNC			MC	MCNC			MC	MCNC			MC	MCNC
	270.731	398.368			24.4	42.0909			32	73.6842			12	52
	250.839	405.273			25.2069	42.1429			24.1379	77.2727			14	47
	273.3	345.13			22.68	42.75			28	78.2609			22	54
mean	264.956	382.924		mean	24.0956	42.3279		mean	28.046	76.4059		mean	16.7778	51
sd	12.2937	32.9116		sd	1.29065	0.366452		sd	3.93124	2.40831		sd	1.95316	3.60555
Fig 1i	AChR #/field			Fig 1j	# Co-localization/field (B3t+ AChRs)
	MC	MC+NC			MC	MC+NC
	1	11			0	3
	3	13			0	4
	3	9			0	4
average	2.33333	11		average	0	3.66667
stdev	1.1547	2		stdev	0	0.57735

## Sheet: Fig 3
Fig 3d	live %			Fig 3f	MHC+ density (%)			Fig 3g	length
	MC	MC+NC			MC	MC+NC			MC	MC+NC
	83.6207	95.7265			29.8264	54.4306			85.6698	134.802
	87.156	94.1176			33.1025	49.8233			71.3796	113.288
	84.8921	95.5224			28.11	51.1537			94.2081	122.79
	82.6667	94.2857
	87.7698	95.3125		mean	30.3463	51.8025		mean	83.7525	123.627
				sd	2.53654	2.3712		sd	11.5344	10.7814
mean	85.221	94.9929
sd	2.20421	0.739399
Fig 3m	AChR#/field			Fig 3n	NMJ#/field
	MC	MC+NC			MC	MC+NC
	1	8			0	3
	2	7			0	3
	1	9			0	4
average	1.33333	8		average	0	3.33333
stdev	0.57735	1		stdev	0	0.57735

## Sheet: Fig 4
Fig 4a	Weight			Fig 4b	force
	4w	8w			4w	8w
Sham	110.09	106.282		Sham	101.709	91.4202
	102.955	113.202			123.892	98.7107
	103.263	78.5185			103.919	112.342
Non-treated	51.3562	61.6162		Non-treated	30.7143	31.5086
	53.4694	54.3956			18.8321	35.1101
	46.0501	44.7514			25.8672	25
Printed-MC	77.0701	84.3373		Printed-MC	64.3307	69.875
	67.9912	77.7985			50.2823	66.9972
	62.987	83.2803			51.5289	78.6022
Printed-MC+NC	84.9802	79.8319		Printed-MC+NC	80.927	114.335
	90.3282	83.8906			76.4444	91.3166
	82.5623	90.9627			73.3237	87.7219

## Sheet: Fig 5
Fig 5b	% collagen deposited area
	Sham (1)	Non-treated (2)	MPC (3)	MPC+NSC (4)
4 wks	4.04398	55.9154	43.1477	24.8253
	6.25749	58.1595	40.1764	22.0557
	2.74281	63.9621	37.2746	27.1877
average	4.34809	59.3457	40.1995	24.6896
stdev	1.77697	4.15239	2.93661	2.56869
8 wks	3.71755	58.3343	28.1301	15.4497
	4.98701	54.0634	29.1245	7.56833
	2.34993	57.642	26.0317	11.3442
average	3.68483	56.6799	27.7621	11.4541
stdev	1.31884	2.29226	1.57894	3.94182

## Sheet: Fig 6
Fig 6b						Fig 6c
MHC+ area						HLA+
		week 4	week 8				week 4	week 8
	Sham	91	94			Printed-MC	38.8889	53.5714
		90	91				37.1429	50
		90	87				35.7143	48.5714
		83	87				38.4615	50.7463
		84	91				33.3333	54.6875
		86	90				34.4828	51.1111
		87	83				31.25	45.9459
		91	87				36.1702	44.0678
		87	89				35.7143	51.0638
		88	81			Printed-MC+NC	50	77.7778
		85	82				45.4545	77.4194
		87	88				44.4444	81.4815
	Non-treated	7	20				50.7463	73.6842
		13	19				54.6875	73.0769
		10	11				51.1111	69.5652
		8	6				45.9459	66.6667
		12	16				44.0678	75.8621
		11	11				51.0638	76
		13	11
		9	9
		10	11
		10	11
		9	21
		10	22
	Printed-MC	39	57
		43	55
		37	56
		36	46
		36	64
		43	59
		39	58
		38	61
		38	60
		41	53
		42	56
		33	54
	Printed-MC+NC	41	73
		59	77
		49	83
		53	73
		42	79
		47	75
		47	80
		49	78
		48	76
		46	77
		45	76
		45	78

## Sheet: Fig 7
		Fig 7D			Fig 7e				Fig 7f
		NMJ/HPF				AChR/HPF			NMJ+ myofibers (%)
		week 4	week 8			week 4	week 8			week 4	week 8
	Sham	4	4		Sham	6	4		Sham	16.6667	16.6667
		3	3			6	4			25	25
		3	3			4	6			22.2222	28.5714
		4	3			5	6			20	25
		3	4			6	5			16.6667	18.1818
		3	4			6	5			12.5	22.2222
		3	3			5	6			20	20
		4	4			5	5			22.2222	18.1818
		3	4			4	4			14.2857	20
	Non-treated	0	0		Non-treated	2	1		Printed-MC	6.25	9.67742
		0	1			1	2			6.89655	8.69565
		1	0			2	0			2.77778	7.14286
		0	0			2	1			5.40541	21.4286
		0	0			0	2			5.55556	14.2857
		0	0			0	1			3.84615	10
		1	1			1	1			4.16667	11.7647
		0	0			1	0			5.88235	12.5
		0	1			1	1			5	8.10811
	Printed-MC	3	3		Printed-MC	6	3		Printed-MC+NC	21.4286	18.1818
		2	3			5	4			20	21.0526
		2	4			5	6			25	28.5714
		2	3			3	4			17.3913	19.0476
		2	3			4	7			15	21.4286
		2	4			4	4			33.3333	23.8095
		2	4			3	4			15.7895	21.0526
		2	4			4	3			14.2857	30
		2	3			3	5			23.0769	29.4118
	Printed-MC+NC	7	8		Printed-MC+NC	10	9
		8	6			11	8
		6	6			11	8
		8	7			12	11
		7	6			11	9
		5	8			10	8
		7	6			12	9
		6	7			11	9
		9	8			10	10

## Sheet: Fig 8
	Fig 8b				Fig 8c
	Area				Number
		week 4	week 8			week 4	week 8
	Sham	3466	3442		Sham	10	10
		5921	4997			11	12
		3044	3371			8	11
	Non-treated	568	309		Non-treated	3	3
		244	258			3	2
		437	528			2	3
	Printed-MC	3258	3394		Printed-MC	13	16
		4963	3547			18	13
		3057	3499			14	16
	Printed-MC+NC	4166	3682		Printed-MC+NC	15	13
		3188	3985			14	16
		3421	3425			17	13

## Sheet: SuppF 1
Supplementary Fig 1b
MC:NC	1_0	10_1	30_1	50_1	70_1	100_1	300_1	500_1
	1.05699	0.668394	0.901554	0.963731	0.994819	1.3057	1.35233	1.04145
	1.05699	0.466321	0.854922	1.10363	0.963731	1.38342	1.43005	0.963731
	0.88601	0.559585	0.621762	1.04145	0.901554	1.50777	1.3057	1.13472
mean	1	0.564767	0.792746	1.03627	0.953368	1.39896	1.36269	1.04663
sd	0.0987179	0.101136	0.149901	0.070092	0.0474878	0.101929	0.0628205	0.0856099
Supplementary Fig 1d
MC:NC	1_0	10_1	30_1	50_1	70_1	100_1	300_1	500_1
	1.04348	0.130435	0.391304	0.391304	0.782609	1.30435	1.95652	1.30435
	1.04348	0.130435	0.391304	0.913043	0.782609	0.913043	1.95652	1.17391
	0.913043	0.130435	0.391304	0.913043	0.652174	0.913043	2.08696	1.43478
mean	1	0.130435	0.391304	0.73913	0.73913	1.04348	2	1.30435
sd	0.075307	0	0	0.301226	0.075307	0.22592	0.075307	0.130435

## Sheet: SuppF 2
Supplementary Fig 2c	MyoD
Day 1	MC	MCNC		Day 3	MC	MCNC		Day 5	MC	MCNC
	16.3522	31.25			25.641	29.5455			13.6364	24.3056
	16.6667	25.431			22.5434	33.1325			15.7895	16.4103
	21.5686	25.4417			23.0769	32.9545			12.7168	17.6471
	18.9542	40.5714			22.5275	40.8759			13.198	14.0845
	14.9733	33.1633			21.0145	41.7778			11.8519	15.4639
	16.7488	26.455			23.5294	36.5957			13.7255	26.6187
mean	17.544	30.3854			23.0554	35.8137			13.4863	19.0883
sd	2.35022	5.94396			1.52426	4.82622			1.32144	5.12543
Supplementary Fig 2d	Myogenin
Day 1	MC	MCNC		Day 3	MC	MCNC		Day 5	MC	MCNC
	0.632911	3.26797			14.6597	24.4094			32.6923	52.5424
	0	2.06186			15.1685	27.9152			27.3743	47.619
	0	1.14286			20.098	25.5435			30.2817	43.75
	0	1.45985			22.2222	33.3333			36.5385	54.7325
	0	0			22.0859	30.3483			28.9655	51.004
	0	0			13.2948	26.2821			31.8182	47.1366
mean	0.105485	1.32209			17.9215	27.972			31.2784	49.4641
sd	0.258385	1.25544			4.005	3.34183			3.21072	4.02681
